# Supplementary material for: Mitochondrial Genome Assembly and Structural Characteristics Analysis of Gentiana rigescens
Source: Int J Mol Sci. 2024 Oct 24;25(21):11428. doi: 10.3390/ijms252111428 (PMC11546909; doi:10.3390/ijms252111428)
Supplement: Supplementary file 1 [file ijms-25-11428-s001.zip › Supplementary Table.xlsx]

## Sheet: Supplementary Table S1
Table Sx The homologous DNA fragment in the xxx mitochondrial genome.
Number	Mitochondrial genome	% Identity	Alignment Length	Mismatches	Gap Openings	Alignment start (chloroplast genome)	Alignment end (chloroplast genome)	Alignment start (mitochondrial genome)	Alignment end (mitochondrial genome)	E-value	Bit Score	MTPT annotation
MTPT1	Chr1	100	8571	0	0	50283	41713	71315	79885	0	15828	partial atpB
MTPT2	Chr1	100	6107	0	0	62635	68741	149071	155177	0	11278	complete trnP-UGG;complete psaJ;complete rpl33;complete rps18;complete rpl20;partial rps12;complete clpP;partial psbB
MTPT3	Chr2	100	4793	0	0	83287	88079	6590	11382	0	8852	partial ycf2
	Chr2	100	4793	0	0	143304	138512	6590	11382	0	8852	partial ycf2
MTPT4	Chr1	100	2278	0	0	27238	24961	213471	215748	0	4207	partial rpoB
MTPT5	Chr1	100	1341	0	0	23314	24654	233370	234710	0	2477	partial rpoB
MTPT6	Chr1	100	849	0	0	60889	60041	189019	189867	0	1568	partial psbJ
MTPT7	Chr1	100	849	0	0	60889	60041	86231	87079	0	1568	partial psbJ
MTPT8	Chr1	100	849	0	0	60889	60041	5606	6454	0	1568	partial psbJ
MTPT9	Chr1	100	169	0	0	68573	68741	362121	362289	2.77e-84	313	partial psbB
MTPT10	Chr1	100	117	0	0	88241	88357	132040	132156	2.23e-55	217	partial ycf2
	Chr1	100	117	0	0	138350	138234	132040	132156	2.23e-55	217	partial ycf2
MTPT11	Chr1	100	117	0	0	103146	103030	353306	353422	2.23e-55	217	partial trnR-ACG
	Chr1	100	117	0	0	123445	123561	353306	353422	2.23e-55	217	partial trnR-ACG
MTPT12	Chr2	100	117	0	0	103030	103146	14197	14313	1.04e-56	217	partial trnR-ACG
	Chr2	100	117	0	0	123561	123445	14197	14313	1.04e-56	217	partial trnR-ACG
MTPT13	Chr1	100	102	0	0	38845	38946	44841	44942	4.87e-47	189	partial psaA
MTPT14	Chr1	100	79	0	0	41634	41712	347446	347524	2.97e-34	147	partial ycf3
MTPT15	Chr1	100	76	0	0	81795	81870	308171	308246	1.38e-32	141	IGS(trnI-CAU-ycf2)
	Chr1	100	76	0	0	144796	144721	308171	308246	1.38e-32	141	IGS(ycf2-trnI-CAU)
MTPT16	Chr1	100	64	0	0	94702	94639	307406	307469	6.48e-26	119	IGS(rps12-trnV-GAC)
	Chr1	100	64	0	0	131889	131952	307406	307469	6.48e-26	119	IGS(trnV-GAC-rps12)
MTPT17	Chr1	100	56	0	0	41657	41712	79878	79933	1.81e-21	104	partial ycf3
MTPT18	Chr1	100	38	0	0	93856	93819	21524	21561	1.84e-11	71.3	IGS(rps12-trnV-GAC)
	Chr1	100	38	0	0	132735	132772	21524	21561	1.84e-11	71.3	IGS(trnV-GAC-rps12)
MTPT19	Chr1	100	28	0	0	6544	6571	78923	78950	6.67e-06	52.8	partial trnS-GCU
MTPT20	Chr1	100	28	0	0	42675	42648	329840	329867	6.67e-06	52.8	partial trnS-GGA
MTPT21	Chr1	99.949	23330	0	1	1	23330	323297	346614	0	43005	complete trnH-GUG;complete psbA;complete trnK-UUU;complete matK;complete trnQ-UUG;complete psbK;complete psbI;complete trnS-GCU;complete trnG-UCC;complete trnR-UCU;complete atpA;complete atpF;complete atpH;complete atpI;partial rps2;complete rpoC2;complete rpoC1;partial rpoB
MTPT22	Chr1	99.923	14230	0	5	93732	79503	309183	323401	0	26206	partial rps19;partial rps12
MTPT23	Chr1	99.922	14125	0	5	132859	146983	309183	323296	0	26013	partial rps12;complete rps7;complete ndhB;complete trnL-CAA;complete ycf15;complete ycf2;complete trnI-CAU;complete rpl23;complete rpl2
MTPT24	Chr1	99.9	999	1	0	88241	89239	247930	248928	0	1840	partial ycf2;complete ycf15
	Chr1	99.9	999	1	0	138350	137352	247930	248928	0	1840	partial ycf2;complete ycf15
MTPT25	Chr1	99.861	719	1	0	97931	98649	228197	228915	0	1323	partial trnI-GAU;partial trnA-UGC
	Chr1	99.861	719	1	0	128660	127942	228197	228915	0	1323	partial trnA-UGC;partial trnI-GAU
MTPT26	Chr1	99.816	1630	1	1	467	2096	299510	301137	0	2992	complete psbA;partial trnK-UUU;partial matK
MTPT27	Chr1	99.552	223	1	0	62396	62618	105625	105847	1.24e-112	407	complete trnW-CCA
MTPT28	Chr1	99.443	718	3	1	131972	132689	307465	308181	0	1303	IGS(trnV-GAC-rps12)
MTPT29	Chr1	99.307	721	4	1	94619	93899	307465	308184	0	1303	IGS(rps12-trnV-GAC)
MTPT30	Chr1	99.154	2482	0	2	52823	50342	202715	205175	0	4447	partial atpB;partial rbcL
MTPT31	Chr1	99.154	827	1	1	37997	38823	157131	157951	0	1483	partial psaA
MTPT32	Chr1	98.741	715	0	1	127248	127953	156365	157079	0	1262	partial trnA-UGC
MTPT33	Chr1	98.701	77	1	0	28114	28190	37426	37502	1.79e-31	137	complete trnD-GUC
MTPT34	Chr1	98.645	2805	2	4	41712	38908	21135	23903	0	4937	partial psaA
MTPT35	Chr1	98.607	718	1	1	99343	98635	156365	157082	0	1262	partial trnA-UGC
MTPT36	Chr1	98.476	525	4	4	28128	27607	212983	213506	0	922	partial trnD-GUC
MTPT37	Chr4	98	50	1	0	44551	44600	4700	4749	3.34e-18	87.9	IGS(trnT-UGU-trnL-UAA)
MTPT38	Chr1	97.553	940	2	3	81864	82799	308220	309142	0	1589	partial ycf2
	Chr1	97.553	940	2	3	144727	143792	308220	309142	0	1589	partial ycf2
MTPT39	Chr1	95.556	45	2	0	62595	62639	149001	149045	5.12e-12	73.1	IGS(trnW-CCA-trnP-UGG)
MTPT40	Chr1	95.556	45	2	0	62595	62639	195768	195812	5.12e-12	73.1	IGS(trnW-CCA-trnP-UGG)
MTPT41	Chr1	95.122	41	2	0	114343	114303	21524	21564	8.56e-10	65.8	IGS(ndhA-ndhA)
MTPT42	Chr1	94.33	194	3	1	52811	53004	123437	123622	1.3e-77	291	partial rbcL
MTPT43	Chr1	92.683	82	6	0	33017	32936	188419	188500	6.48e-26	119	partial trnS-UGA
MTPT44	Chr1	92.683	82	6	0	33017	32936	85631	85712	6.48e-26	119	partial trnS-UGA
MTPT45	Chr1	92.683	82	6	0	33017	32936	5006	5087	6.48e-26	119	partial trnS-UGA
MTPT46	Chr1	86.301	73	2	1	81717	81789	36408	36472	5.12e-12	73.1	partial trnI-CAU
MTPT47	Chr1	85.526	76	3	1	144874	144799	36408	36475	5.12e-12	73.1	partial trnI-CAU
MTPT48	Chr1	84.729	203	6	9	53051	53253	123637	123814	2.93e-44	180	partial rbcL

## Sheet: Supplementary Table S2
gene	Base position	Amino position	Codon change	Amino change	Left motifs	Edited site	Right motifs	Probability
atp1	1039	347	CCC->UCC	Pro->Ser	ATATTCCCACTAATGTGATC	C	CCATTACTGATGGACAAATC	1
atp1	1178	393	UCA->UUA	Ser->Leu	GAAACAAGTCTGCGGTAGTT	C	AAAACTTGAATTGGCACAAT	1
atp1	1292	431	CCG->CUG	Pro->Leu	TGCAAGGCTGACAGAAGTAC	C	GAAACAACCACAATATGAAC	0.992
atp1	1415	472	ACA->AUA	Thr->Ile	TCAATATGAGAGAGTTATTA	C	AAATAGTGTCAAACCAGAAT	0.926
atp4	59	20	UCU->UUU	Ser->Phe	GCTATTTGCTGCTATTTTAT	C	TATTTGTGCATCAAGTTCGA	0.989
atp4	71	24	UCA->UUA	Ser->Leu	TATTTTATCTATTTGTGCAT	C	AAGTTCGAAGAAGATCTTAA	0.999
atp4	215	72	UCG->UUG	Ser->Leu	CCAGGCTATTCAGGAAGAAT	C	GCAGCAATTCCTCAATCCTA	0.999
atp4	248	83	CCU->CUU	Pro->Leu	CAATCCTAACGAAGTAGTTC	C	TCCGGAATCCAATGAACAAC	1
atp4	250	84	CCG->UUG	Pro->Leu	ATCCTAACGAAGTAGTTCCT	C	CGGAATCCAATGAACAACAA	0.903
atp4	251	84	CCG->UUG	Pro->Leu	TCCTAACGAAGTAGTTCCTC	C	GGAATCCAATGAACAACAAC	1
atp6	37	13	CCA->UCA	Pro->Ser	TGTATTTCTCATTCACAAAT	C	CATCTTTCTTTATGCTGCTA	0.997
atp6	116	39	UCA->UUA	Ser->Leu	TAAAAAGGGAGGAGGAAACT	C	AGTACCAAATGCTTGGCAAT	1
atp6	173	58	CCG->CUG	Pro->Leu	TTATGATTTCGTGCTGAACC	C	GGTAAACGAACAAATAGGTG	0.998
atp6	224	75	UCC->UUC	Ser->Phe	AAATGTTAAACAAAAGTTTT	C	CCCTTGCATCTCGGTCACTT	0.998
atp6	236	79	UCG->UUG	Ser->Leu	AAAGTTTTCCCCTTGCATCT	C	GGTCACTTTTACTTTTTTGT	0.998
atp6	262	88	CGU->UGU	Arg->Cys	CTTTTACTTTTTTGTTATTT	C	GTAATCCCCAGGGTATGATA	0.995
atp6	269	90	CCC->CUU	Pro->Leu	TTTTTTGTTATTTCGTAATC	C	CCAGGGTATGATACCTTATA	0.998
atp6	270	90	CCC->CUU	Pro->Leu	TTTTTGTTATTTCGTAATCC	C	CAGGGTATGATACCTTATAG	0.903
atp6	460	154	CCU->UCU	Pro->Ser	TAGTACTCCTTGAGCTAATC	C	CTCATTGTTTTCGCGCATTA	0.999
atp6	463	155	CAU->UAU	His->Tyr	TACTCCTTGAGCTAATCCCT	C	ATTGTTTTCGCGCATTAAGC	1
atp6	485	162	UCA->UUA	Ser->Leu	TTGTTTTCGCGCATTAAGCT	C	AGGAATACGTTTATTTGCTA	0.999
atp6	527	176	UCA->UUA	Ser->Leu	TATGATGGCCGGTCATAGTT	C	AGTAAAGATTTTGAGTGGGT	1
atp6	656	219	UCA->UUA	Ser->Leu	GGAATTAGGTGTAGCTATAT	C	ACAAGCTCATGTTTCTACGA	0.998
atp6	664	222	CAU->UAU	His->Tyr	GTGTAGCTATATCACAAGCT	C	ATGTTTCTACGATCTTAATC	0.994
atp6	671	224	UCU->UUU	Ser->Phe	TATATCACAAGCTCATGTTT	C	TACGATCTTAATCTGTATTT	0.996
atp6	707	236	ACA->AUA	Thr->Ile	TATTTACTTGAATGATGCTA	C	AAATCTCCATCAAGGTGCTT	1
atp8	47	16	UCA->UUA	Ser->Leu	TTTCACACAATTCTTCTGGT	C	ATGCCTTTTCTTCTTTACTT	0.999
atp8	240	80	UCC->UCU	Ser->Ser	GGTGTATCGTATATGTACTC	C	AGTTTATTCGAAGTATCCCA	0.985
atp8	452	151	CCA->CUA	Pro->Leu	CATAATGCTAATCCATGTTC	C	ACACGGCCAAGGAAGCATCG	1
ccmB	28	10	CAU->UAU	His->Tyr	GACTCTTTCTTGAACTATAT	C	ATAAACAGATCTTCCCCTCC	0.988
ccmB	43	15	CCC->UCC	Pro->Ser	TATATCATAAACAGATCTTC	C	CCTCCACACCAATCACGAGT	0.995
ccmB	80	27	UCG->UUG	Ser->Leu	GAGTTTTTCTCTATTCCTCT	C	GTATATTGTCGTAACGCCCT	0.982
ccmB	128	43	UCA->UUA	Ser->Leu	AGGTTTTGAAAGAGACTTTT	C	ATGTCATTCCCATTTAGGTC	0.978
ccmB	137	46	UCC->UUC	Ser->Phe	AAGAGACTTTTCATGTCATT	C	CCATTTAGGTCTGATTCGGA	0.997
ccmB	148	50	CUG->UUG	Leu->Leu	CATGTCATTCCCATTTAGGT	C	TGATTCGGATCCCTCCGTTG	0.931
ccmB	154	52	CGG->UGG	Arg->Trp	ATTCCCATTTAGGTCTGATT	C	GGATCCCTCCGTTGTTTCCT	0.991
ccmB	160	54	CCU->UCU	Pro->Ser	ATTTAGGTCTGATTCGGATC	C	CTCCGTTGTTTCCTTTTCCT	0.973
ccmB	164	55	CCG->CUG	Pro->Leu	AGGTCTGATTCGGATCCCTC	C	GTTGTTTCCTTTTCCTTCCG	0.965
ccmB	172	58	CCU->UCU	Pro->Ser	TTCGGATCCCTCCGTTGTTT	C	CTTTTCCTTCCGCACCTTTT	0.99
ccmB	179	60	CCU->CUU	Pro->Leu	CCCTCCGTTGTTTCCTTTTC	C	TTCCGCACCTTTTCTTCGAA	0.966
ccmB	193	65	CUU->UUU	Leu->Phe	CTTTTCCTTCCGCACCTTTT	C	TTCGAAATGAGAAAGAAGAT	0.967
ccmB	286	96	CGG->UGG	Arg->Trp	TTCTACAATTGGTAAGTCAC	C	GGGTTATTCAAATAAGTCGT	0.932
ccmB	304	102	CGU->UGU	Arg->Cys	ACCGGGTTATTCAAATAAGT	C	GTGTTTTCCGTGGTTTTCCC	0.996
ccmB	313	105	CGU->UGU	Arg->Cys	TTCAAATAAGTCGTGTTTTC	C	GTGGTTTTCCCATGTTACAA	0.999
ccmB	367	123	CGG->UGG	Arg->Trp	TAGGTCGATCCGGAATGGAT	C	GGTTAAACATTCTATTAGGG	0.968
ccmB	379	127	CUA->UUA	Leu->Leu	GAATGGATCGGTTAAACATT	C	TATTAGGGAGCCTGGTCTTG	0.932
ccmB	424	142	CGU->UGU	Arg->Cys	TTCTGTGTGGTATTCATTCT	C	GTTCGGCTCTTGGAATCACA	0.994
ccmB	428	143	UCG->UUG	Ser->Leu	GTGTGGTATTCATTCTCGTT	C	GGCTCTTGGAATCACATCCA	0.996
ccmB	467	156	UCG->UUG	Ser->Leu	CAGCAGTGGTTGGAACAGCT	C	GCAAAATCCAACCACTTCAC	0.975
ccmB	475	159	CCA->UUA	Pro->Leu	GTTGGAACAGCTCGCAAAAT	C	CAACCACTTCACCTACTTCA	0.997
ccmB	476	159	CCA->UUA	Pro->Leu	TTGGAACAGCTCGCAAAATC	C	AACCACTTCACCTACTTCAT	0.996
ccmB	485	162	UCA->UUA	Ser->Leu	CTCGCAAAATCCAACCACTT	C	ACCTACTTCATTGCCCCCAA	0.985
ccmB	494	165	UCA->UUA	Ser->Leu	TCCAACCACTTCACCTACTT	C	ATTGCCCCCAACCCTTTCTC	0.987
ccmB	502	168	CCA->UUA	Pro->Leu	CTTCACCTACTTCATTGCCC	C	CAACCCTTTCTCGTACCTCT	0.972
ccmB	503	168	CCA->UUA	Pro->Leu	TTCACCTACTTCATTGCCCC	C	AACCCTTTCTCGTACCTCTA	0.991
ccmB	512	171	UCU->UUU	Ser->Phe	TTCATTGCCCCCAACCCTTT	C	TCGTACCTCTATTGAAACAG	0.981
ccmB	514	172	CGU->UGU	Arg->Cys	CATTGCCCCCAACCCTTTCT	C	GTACCTCTATTGAAACAGAA	0.995
ccmB	551	184	UCA->UUA	Ser->Leu	AGAATGGTTTCATGTTCTTT	C	ATCGATTGGTTATTCCTCTC	0.997
ccmB	554	185	UCG->UUG	Ser->Leu	ATGGTTTCATGTTCTTTCAT	C	GATTGGTTATTCCTCTCCGT	0.994
ccmB	566	189	UCC->UUC	Ser->Phe	TCTTTCATCGATTGGTTATT	C	CTCTCCGTTCGTATCTCTTT	0.997
ccmB	569	190	UCU->UUU	Ser->Phe	TTCATCGATTGGTTATTCCT	C	TCCGTTCGTATCTCTTTTTC	0.979
ccmB	572	191	CCG->CUG	Pro->Leu	ATCGATTGGTTATTCCTCTC	C	GTTCGTATCTCTTTTTCCAA	0.999
ccmB	596	199	UCG->UUG	Ser->Leu	CGTATCTCTTTTTCCAATTT	C	GGTCTCGATTAGTTCACAAG	0.995
ccmC	76	26	CGG->UGG	Arg->Trp	CGCAAATTATCATTGGATCC	C	GGTTATTCTTAACAGCGATG	0.993
ccmC	103	35	CAU->UAU	His->Tyr	TCTTAACAGCGATGGCTATT	C	ATTTAAGTCTTCGGGTGGCA	0.997
ccmC	115	39	CGG->UGG	Arg->Trp	TGGCTATTCATTTAAGTCTT	C	GGGTGGCACTACTAGATCTT	0.988
ccmC	133	45	CUU->UUU	Leu->Phe	TTCGGGTGGCACTACTAGAT	C	TTCAACAAGGTGGAAATTCT	0.906
ccmC	161	54	CCG->CUG	Pro->Leu	AGGTGGAAATTCTCGTATTC	C	GTATGTACATGTTCCTGCGG	1
ccmC	179	60	GCG->GUG	Ala->Val	TCCGTATGTACATGTTCCTG	C	GGCTCGGATGAGTATAATTG	0.996
ccmC	184	62	CGG->UGG	Arg->Trp	ATGTACATGTTCCTGCGGCT	C	GGATGAGTATAATTGTTTAT	0.976
ccmC	331	111	CGG->UGG	Arg->Trp	CCTTAGTTACTGGGGGGTTT	C	GGGGAAGACCTATGTGGGGC	0.999
ccmC	399	133	UUC->UUU	Phe->Phe	ACCTCTGTATTCATCTTGTT	C	CTTATTTACCTGGGTGCACT	0.996
ccmC	400	134	CUU->UUU	Leu->Phe	CCTCTGTATTCATCTTGTTC	C	TTATTTACCTGGGTGCACTG	0.997
ccmC	436	146	CCU->UCU	Pro->Ser	CACTGTGTTTTCAAAAGCTT	C	CTGTCGAACTGGCTCCTATT	0.999
ccmC	451	151	CCU->UCU	Pro->Ser	AGCTTCCTGTCGAACTGGCT	C	CTATTTCAATCCGTGCTGGA	0.996
ccmC	458	153	UCA->UUA	Ser->Leu	TGTCGAACTGGCTCCTATTT	C	AATCCGTGCTGGACCGATCG	0.994
ccmC	463	155	CGU->UGU	Arg->Cys	AACTGGCTCCTATTTCAATC	C	GTGCTGGACCGATCGATATA	0.999
ccmC	467	156	GCU->GUU	Ala->Val	GGCTCCTATTTCAATCCGTG	C	TGGACCGATCGATATACCAA	0.992
ccmC	473	158	CCG->CUG	Pro->Leu	TATTTCAATCCGTGCTGGAC	C	GATCGATATACCAATAATCA	0.995
ccmC	497	166	UCU->UUU	Ser->Phe	CGATATACCAATAATCAAGT	C	TTCAGTCAACTGGTGGAATA	0.999
ccmC	521	174	UCG->UUG	Ser->Leu	AGTCAACTGGTGGAATACAT	C	GCATCAACCTGGGAGCATTG	0.998
ccmC	548	183	UCU->UUU	Ser->Phe	ACCTGGGAGCATTGGCCGAT	C	TGGTACATCAATACATGTTC	0.986
ccmC	568	190	CCU->UCU	Pro->Ser	CTGGTACATCAATACATGTT	C	CTATGCTCATTCCAATCTTG	0.999
ccmC	605	202	UCC->UUC	Ser->Phe	CTTGTCTAACTTTGCTAACT	C	CCCCCTCTCAACCCGTATCT	1
ccmC	608	203	CCC->CUC	Pro->Leu	GTCTAACTTTGCTAACTCCC	C	CCTCTCAACCCGTATCTTGT	1
ccmC	614	205	UCA->UUA	Ser->Leu	CTTTGCTAACTCCCCCCTCT	C	AACCCGTATCTTGTTCGTTC	0.964
ccmC	619	207	CGU->UGU	Arg->Cys	CTAACTCCCCCCTCTCAACC	C	GTATCTTGTTCGTTCTGGAA	0.96
ccmC	624	208	AUC->AUU	Ile->Ile	TCCCCCCTCTCAACCCGTAT	C	TTGTTCGTTCTGGAAACACG	0.964
ccmC	650	217	CCU->CUU	Pro->Leu	CGTTCTGGAAACACGTCTTC	C	TATTCCATCTTTTCTTGAAT	0.989
ccmC	656	219	CCA->CUA	Pro->Leu	GGAAACACGTCTTCCTATTC	C	ATCTTTTCTTGAATCTCCTT	0.996
ccmC	673	225	CCU->UCU	Pro->Ser	TTCCATCTTTTCTTGAATCT	C	CTTTAACAGAAGAAATAGAA	0.996
ccmFC	50	17	CCU->CUU	Pro->Leu	CATTACTTTCATGGTTGTGC	C	TCGTGGCACGGCAGCACCCG	0.998
ccmFC	52	18	CGU->UGU	Arg->Cys	TTACTTTCATGGTTGTGCCT	C	GTGGCACGGCAGCACCCGTC	0.92
ccmFC	103	35	CCC->UCC	Pro->Ser	GGTTCGTCAGTAGAGATGTT	C	CCACGGGTGCCCCTTCTTCC	0.997
ccmFC	119	40	UCU->UUU	Ser->Phe	TGTTCCCACGGGTGCCCCTT	C	TTCCAATGGTACTATAATTC	0.982
ccmFC	122	41	UCC->UUC	Ser->Phe	TCCCACGGGTGCCCCTTCTT	C	CAATGGTACTATAATTCCTA	0.999
ccmFC	146	49	CCU->CUU	Pro->Leu	TGGTACTATAATTCCTATTC	C	TATCTCTTCATTCCCTCTTT	0.987
ccmFC	155	52	UCA->UUA	Ser->Leu	AATTCCTATTCCTATCTCTT	C	ATTCCCTCTTTTGGTCTATC	0.988
ccmFC	406	136	CGU->UGU	Arg->Cys	TGCTCTGTTTACTATTCTTT	C	GTACTTTATTCTTTTTACCA	1
ccmFC	1154	385	UCG->UUG	Ser->Leu	ATTTACGGATCTATATGCTT	C	GATTGGAACTGGAAGTTGCA	0.998
ccmFC	1228	410	CGG->UGG	Arg->Trp	TGCCTTTTCTTTTTTTTATT	C	GGATCGGATTTATGTTGGCT	0.992
ccmFC	1262	421	UCG->UUG	Ser->Leu	GTTGGCTTCGTTGGGAGGCT	C	GCGCAGTTTGTTACATCAGC	0.984
ccmFN	38	13	CCG->CUG	Pro->Leu	CTTTCATTATTCGTTATTTC	C	GGGTCTTTTCGTTGCATTCA	0.996
ccmFN	137	46	UCG->UUG	Ser->Leu	TCTTTCTTTCCTTGGTTTTT	C	GTTCCGTCATATTCCTAATA	0.983
ccmFN	142	48	CGU->UGU	Arg->Cys	CTTTCCTTGGTTTTTCGTTC	C	GTCATATTCCTAATAACTTA	0.961
ccmFN	151	51	CCU->UCU	Pro->Ser	GTTTTTCGTTCCGTCATATT	C	CTAATAACTTATCCAATTAC	0.975
ccmFN	248	83	UCA->UUA	Ser->Leu	TCATGAGGGTAGTATTTTCT	C	ATGGTGTCTGATCCTAAGTT	0.999
ccmFN	256	86	CUG->UUG	Leu->Leu	GTAGTATTTTCTCATGGTGT	C	TGATCCTAAGTTTTTATGGA	0.98
ccmFN	283	95	CUU->UUU	Leu->Phe	TAAGTTTTTATGGATTCCTT	C	TTTGTTACCGGGGTCGACCC	0.995
ccmFN	372	124	UUC->UUU	Phe->Phe	TATTCCTTTGTTTTGAACTT	C	ATGAAGAACTCCATTCTATC	0.995
ccmFN	707	236	UCU->UUU	Ser->Phe	CATTGCTTTGTTTTTCTCTT	C	TTTCCTATCAGCGAGTTCCG	1
ccmFN	716	239	UCA->UUA	Ser->Leu	GTTTTTCTCTTCTTTCCTAT	C	AGCGAGTTCCGACCCTTTTG	0.987
ccmFN	754	252	CGU->UGU	Arg->Cys	TTGTTCGAAATTTCTTCGTT	C	GTACCGAACCGCTTGCAGAA	0.998
ccmFN	776	259	UCA->UUA	Ser->Leu	TACCGAACCGCTTGCAGAAT	C	AAATCCTGTTCCACAAGATC	0.981
ccmFN	788	263	CCA->CUA	Pro->Leu	TGCAGAATCAAATCCTGTTC	C	ACAAGATCCTATATTAGCTA	0.998
ccmFN	993	331	CUC->CUU	Leu->Leu	TCCCGTATAACAAGCGAGCT	C	TTTACCCTCAAATTCAAACA	0.921
ccmFN	1264	422	CGG->UGG	Arg->Trp	GAATTTGGATCTTGACATGT	C	GGTGGTTTTTAACCGTAGGC	0.992
ccmFN	1292	431	CCA->CUA	Pro->Leu	TTTAACCGTAGGCATTTTGC	C	AGGAAGTTGGTGGGCTTATC	1
ccmFN	1342	448	CGG->UGG	Arg->Trp	GTTGGGGTGGCTGGTGGTTT	C	GGGATCCCGTAGAAAATGCT	0.999
ccmFN	1375	459	CGG->UGG	Arg->Trp	AAAATGCTTCTTTTATGCCT	C	GGGTATTAGCCACAGCTTGT	1
ccmFN	1436	479	UCC->UUC	Ser->Phe	CCTTCTTCATTCTTGGACCT	C	CCTTCTTAATATTGTGACTT	0.993
ccmFN	1438	480	CUU->UUU	Leu->Phe	TTCTTCATTCTTGGACCTCC	C	TTCTTAATATTGTGACTTTT	0.999
ccmFN	1460	487	CCA->CUA	Pro->Leu	TCTTAATATTGTGACTTTTC	C	ATGCTGTGTCTCAGGAACCT	0.999
ccmFN	1472	491	UCA->UUA	Ser->Leu	GACTTTTCCATGCTGTGTCT	C	AGGAACCTTTTCAATAAGGT	1
ccmFN	1507	503	CCC->UCC	Pro->Ser	TAAGGTCCGGATTGCTAGCT	C	CCGTTCATAGTTTTGCTACA	0.999
cob	286	96	CUC->UUC	Leu->Phe	CTAATGGGGCAAGTATGTTT	C	TCATTGTGGTTCACCTTCAT	0.999
cob	298	100	CAC->UAC	His->Tyr	GTATGTTTCTCATTGTGGTT	C	ACCTTCATATTTTTCGTGGT	0.999
cob	325	109	CAU->UAU	His->Tyr	ATATTTTTCGTGGTCTATAT	C	ATGCGAGTTATAGCAGTCCT	1
cob	358	120	CGG->UGG	Arg->Trp	GCAGTCCTAGGGAATTTGTT	C	GGTGTCTCGGAGTTGTAATC	1
cob	568	190	CAU->UAU	His->Tyr	ATCGTTTTTTTAGTCTTCAT	C	ATTTACTCCCCTTTATTTTA	0.997
cob	680	227	UCU->UUU	Ser->Phe	AGAGATGGATAAAATTGCTT	C	TTACCCCTATTTTTTTGTAA	0.999
cob	687	229	CCC->CCU	Pro->Pro	GATAAAATTGCTTCTTACCC	C	TATTTTTTTGTAAAGGATCT	0.994
cob	908	303	CCA->CUA	Pro->Leu	AGGTGTAGCTGCAATAGCAC	C	AGTTTTTATATGTCTGTTGG	0.995
cob	982	328	CAC->UAC	His->Tyr	GTTCAAGTTTTCGCCCGATT	C	ACCAAGGAATATTTTGGTTG	0.999
cob	1015	339	CGC->UGC	Arg->Cys	TTTGGTTGCTTTTGGCGGAT	C	GCTTACTACTAGGTTGGATC	0.999
cob	1084	362	CCU->UCU	Pro->Ser	TTACTATCGGACAAATTTCT	C	CTTTTGTTTTCTTCTTGTTC	0.999
cox1	11	4	CCG->CUG	Pro->Leu	ATTTTTTTTTATGACAAATC	C	GGTCCGATGGCTGTTCTCCA	1
cox1	15	5	GUC->GUU	Val->Val	TTTTTTATGACAAATCCGGT	C	CGATGGCTGTTCTCCACTAA	0.982
cox1	242	81	UCU->UUU	Ser->Phe	GCCGGCGATGATAGGTGGAT	C	TGGTAATTGGTCTGTTCCGA	0.998
cox1	254	85	UCU->UUU	Ser->Phe	AGGTGGATCTGGTAATTGGT	C	TGTTCCGATTCTGATAGGTG	1
cox1	352	118	CCA->UCA	Pro->Ser	GTCTCTTGCTCCTATTAAGC	C	CAGCCTTAGTAGAAGTGGGT	0.998
cox1	452	151	UCU->UUU	Ser->Phe	AGCAGTTGATTTAGCAATTT	C	TAGTCTTCATCTATCTGGTG	1
cox1	515	172	UCC->UUC	Ser->Phe	CAATTTTATAACAACCATCT	C	CAACATGCGTGGACCTGGAA	0.999
cox1	551	184	UCA->UUA	Ser->Leu	TGGAATGACTATGCATAGAT	C	ACCCCTCTTTGTGTGGTCCG	1
cox1	590	197	CCA->CUA	Pro->Leu	CGTTCTAGTGACAGCATTCC	C	ACTTTTATTATCACTTCCGG	0.999
cox1	668	223	UCU->UUU	Ser->Phe	AAACTTTAATACAACCTTTT	C	TGATCCCGCTGGAGGGGGAG	0.999
cox1	715	239	CGG->UGG	Arg->Trp	TATTATACCAGCATCTCTTT	C	GGTTCTTCGGTCACCCTGAA	0.993
cox1	761	254	UCC->UUC	Ser->Phe	CATCCTAATTCTGCCTGGAT	C	CGGTATCATAAGTCATATCG	0.998
cox1	1037	346	UCC->UUC	Ser->Phe	CATGTTATTTGCTGTAGGGT	C	CATCTTTTTGTTTACCATAG	0.999
cox1	1186	396	CAC->UAC	His->Tyr	TTGCTTTATTTGCAGGATTT	C	ACTATTGGGTAGGTAAAATC	1
cox1	1405	469	CGU->UGU	Arg->Cys	TATCCGTAGTTGGGATTTGT	C	GTTTTTTCGTGGTCGTAACA	0.999
cox1	1433	478	UCA->UUA	Ser->Leu	CGTGGTCGTAACAATCACTT	C	AAGCAGTGGAAAGAACAAAA	0.999
cox1	1499	500	CCG->CUG	Pro->Leu	TGAACAGGATTCAACCACAC	C	GGAATGGATGGTACAAAGTC	1
cox2	71	24	UCU->UUU	Ser->Phe	GGAACCATGGCAATTAGGAT	C	TCAAGACGCAGCAACACCTA	1
cox2	161	54	UCA->UUA	Ser->Leu	TCTGATTTTGGTTTTCGTTT	C	ATGGATCTTGGTTCGCACTT	0.981
cox2	253	85	CGG->UGG	Arg->Trp	GAACTACTATCGAGATTCTT	C	GGACCATATTTCCTAGTATC	0.998
cox2	379	127	CGG->UGG	Arg->Trp	CTATTGGACATCAATGGTAT	C	GGACTTATGAGTATTCGGAC	0.999
cox2	461	154	CCA->CUA	Pro->Leu	TATGATTCCAGAAGATGAGC	C	AGAATTGGGTCAGTCACGTT	0.995
cox2	476	159	UCA->UUA	Ser->Leu	TGAGCCAGAATTGGGTCAGT	C	ACGTTTATTAGAAGTGGACA	0.997
cox2	544	182	CCU->UCU	Pro->Ser	ATTTACGTATTATTGTAACA	C	CTGCTGATGTACCTCATAGT	0.998
cox2	557	186	CCU->CUU	Pro->Leu	TGTAACACCTGCTGATGTAC	C	TCATAGTTGGGCTGTACCTT	0.996
cox2	632	211	UCG->UUG	Ser->Leu	TTTAAATCAGACCTCTATTT	C	GGTACAACGACAAGGAGTTT	0.996
cox3	298	100	CUU->UUU	Leu->Phe	AGGTTATGTTCTTTTTTGCT	C	TTTTTCGGGCTTCTTCTCAT	0.998
cox3	304	102	CGG->UGG	Arg->Trp	TGTTCTTTTTTGCTCTTTTT	C	GGGCTTCTTCTCATTCTTCT	0.986
cox3	311	104	UCU->UUU	Ser->Phe	TTTTGCTCTTTTTCGGGCTT	C	TTCTCATTCTTCTTTGGCAC	0.995
cox3	314	105	UCU->UUU	Ser->Phe	TGCTCTTTTTCGGGCTTCTT	C	TCATTCTTCTTTGGCACCTA	0.997
cox3	419	140	CCC->CUC	Pro->Leu	TTTTCTTAATACCCTTATTC	C	CCCTTCATCCGGAGCTGCCG	0.998
cox3	422	141	CCU->CUU	Pro->Leu	TCTTAATACCCTTATTCCCC	C	TTCATCCGGAGCTGCCGTAA	0.993
cox3	512	171	UCA->UUA	Ser->Leu	CGCTTTAGTAGCTACCGTTT	C	ACTGGCTCTAGTATTCACTG	1
cox3	566	189	UCC->UUC	Ser->Phe	GGAATATTATCAAGCACCCT	C	CACTATTTCGGATAGTATTT	1
cox3	653	218	UCG->UUG	Ser->Leu	GATTATAGGTACTCTTTTCT	C	GATCATATGTGGTATTCGCC	1
cox3	754	252	CGG->UGG	Arg->Trp	GGCATTTTGTAGACGTGGTT	C	GGTTATTCCCATTTGTCTCT	1
cox3	764	255	CCA->CUA	Pro->Leu	AGACGTGGTTCGGTTATTCC	C	ATTTGTCTCTATCTATTGGT	1
matR	239	80	UCC->UUC	Ser->Phe	CGATCCCAAGTTCTTTTACT	C	CATTCAGAAAGTCTTTTACG	0.931
matR	329	110	CCA->CUA	Pro->Leu	TGTATTACTCTCGGCCCTAC	C	AGGCAACATCTACCTACACA	0.964
matR	1658	553	UCC->UUC	Ser->Phe	CGGAGACATCGTAAATTGGT	C	CGCGGGCATCGCGATAAGTC	0.996
matR	1679	560	CCU->CUU	Pro->Leu	CGCGGGCATCGCGATAAGTC	C	TCTGTCCTATTACAGGTGCC	0.999
matR	1699	567	CGC->UGC	Arg->Cys	CTCTGTCCTATTACAGGTGC	C	GCGACAACTTTGACCAAGTC	0.984
matR	1713	571	GAC->GAU	Asp->Asp	AGGTGCCGCGACAACTTTGA	C	CAAGTCCGAACGATTGTCGA	0.976
matR	1735	579	CAC->UAC	His->Tyr	AAGTCCGAACGATTGTCGAC	C	ACCAGATTCGCTGGTCTGCA	0.993
matR	1766	589	CCA->CUA	Pro->Leu	CTGGTCTGCAATATTCACCC	C	AGCCCACAAGCACAAATCCT	1
matR	1805	602	CCA->CUA	Pro->Leu	CTCGGCGCGGAATATAATCC	C	AAAGTACTCAAAAGACTCAA	0.995
matR	1823	608	UCA->UUA	Ser->Leu	CCCAAAGTACTCAAAAGACT	C	AAATATAGTAAATCAAGAAG	0.986
mttB	22	8	CUG->UUG	Leu->Leu	TATATTATATTAATTTCGCA	C	TGGAAACTATTCTAGGAGAA	0.943
mttB	56	19	UCC->UUC	Ser->Phe	AGGAGAAGTTCGAATCCGTT	C	CGTTCGGATATTGATTGGTC	0.938
mttB	61	21	CGG->UGG	Arg->Trp	AAGTTCGAATCCGTTCCGTT	C	GGATATTGATTGGTCTTGGT	0.982
mttB	97	33	CGU->UGU	Arg->Cys	TTGGTTTTACATGGTTTACG	C	GTTACTGGTTCCCGGAAGAG	0.998
mttB	109	37	CCG->UCG	Pro->Ser	GGTTTACGCGTTACTGGTTC	C	CGGAAGAGTTAATATCTCTA	0.998
mttB	125	42	UCU->UUU	Ser->Phe	GTTCCCGGAAGAGTTAATAT	C	TCTATTAGCTAAACCCTTTC	0.997
mttB	175	59	CGU->UGU	Arg->Cys	CTTTGGACTCGTATTTTGTT	C	GTACACAATCAACGGAGGCC	0.998
mttB	185	62	UCA->UUA	Ser->Leu	GTATTTTGTTCGTACACAAT	C	AACGGAGGCCTTCCCGACAT	1
mttB	199	67	CCG->UCG	Pro->Ser	CACAATCAACGGAGGCCTTC	C	CGACATATGTTGCAACCTCT	0.997
mttB	220	74	CCA->UCA	Pro->Ser	CGACATATGTTGCAACCTCT	C	CAATAGCATGCTCTTACTTC	0.998
mttB	259	87	CAU->UAU	His->Tyr	TCGTCTTTCCCTTAATAAGT	C	ATCAAATTTGGTGCTTTTTG	0.991
mttB	325	109	CUC->UUC	Leu->Phe	GGACGAAATACAATCGATTC	C	TCTATTTAAGCGGTTCTCGC	0.992
mttB	341	114	UCU->UUU	Ser->Phe	ATTCCTCTATTTAAGCGGTT	C	TCGCTTCTTCTTGTTCCTGT	0.979
mttB	343	115	CGC->UGC	Arg->Cys	TCCTCTATTTAAGCGGTTCT	C	GCTTCTTCTTGTTCCTGTTC	0.997
mttB	370	124	CUU->UUU	Leu->Phe	TCTTGTTCCTGTTCCTAACT	C	TTCCCCGGGTAGTTCCCAAT	0.953
mttB	373	125	CCC->UCC	Pro->Ser	TGTTCCTGTTCCTAACTCTT	C	CCCGGGTAGTTCCCAATGTG	0.989
mttB	469	157	CAU->UAU	His->Tyr	TACAACCTAAGATCTATGAC	C	ATATTATGTTAACTGTTCGT	0.997
mttB	494	165	UCG->UUG	Ser->Leu	TATGTTAACTGTTCGTATTT	C	GTTCATTCCATCGGTATGCT	0.994
mttB	502	168	CCA->UCA	Pro->Ser	CTGTTCGTATTTCGTTCATT	C	CATCGGTATGCTCCCAGGTA	0.995
mttB	538	180	CGU->UGU	Arg->Cys	AGGTACCTGTAATTGTGATC	C	GTTTGCCAGAACCAAGGGGT	0.997
mttB	545	182	CCA->CUA	Pro->Leu	TGTAATTGTGATCCGTTTGC	C	AGAACCAAGGGGTCTTTCTG	0.999
mttB	551	184	CCA->CUA	Pro->Leu	TGTGATCCGTTTGCCAGAAC	C	AAGGGGTCTTTCTGTAGAAA	0.997
mttB	607	203	CCG->UCG	Pro->Ser	GTCGTTTTTTGATGGTTTTT	C	CGCTTATCACAGCTGCTCTT	0.989
mttB	664	222	CGU->UGU	Arg->Cys	TCTGGTGCCAAATTGTCGCC	C	GTTTCCTTATTTCTTTGATA	0.996
mttB	669	223	UUC->UUU	Phe->Phe	TGCCAAATTGTCGCCCGTTT	C	CTTATTTCTTTGATAATAGA	0.97
mttB	701	234	UCU->UUU	Ser->Phe	GATAATAGAGTTGGCTATCT	C	TGTAGCATCGATTGTACAAG	1
mttB	710	237	UCG->UUG	Ser->Leu	GTTGGCTATCTCTGTAGCAT	C	GATTGTACAAGTTCGTGAAG	0.999
nad1	215	72	UCC->UUC	Ser->Phe	ACCAAGTAGTGCTAATTTCT	C	CCTTTTTAGAATGGCTCCAG	1
nad1	307	103	CCG->UUG	Pro->Leu	ATGGTATGGTATTGTCAGAT	C	CGAACATAGGGCTACTTTAT	0.995
nad1	308	103	CCG->UUG	Pro->Leu	TGGTATGGTATTGTCAGATC	C	GAACATAGGGCTACTTTATT	1
nad1	436	146	CCU->UCU	Pro->Ser	GATCTGCAGCTCAAATGGTC	C	CTTATGAAGTCTCTATTGGT	0.998
nad1	490	164	CCC->UCU	Pro->Ser	CTGTACTAATATGTGTAGGT	C	CCCGTAATTTTAGTGAGATT	0.992
nad1	492	164	CCC->UCU	Pro->Ser	GTACTAATATGTGTAGGTCC	C	CGTAATTTTAGTGAGATTGT	0.982
nad1	493	165	CGU->UGU	Arg->Cys	TACTAATATGTGTAGGTCCC	C	GTAATTTTAGTGAGATTGTC	0.93
nad1	536	179	UCC->UUU	Ser->Phe	GGCGCAAAAGCAGATATGGT	C	CGGTATTCCCTTGTTCCCTG	0.997
nad1	537	179	UCC->UUU	Ser->Phe	GCGCAAAAGCAGATATGGTC	C	GGTATTCCCTTGTTCCCTGT	0.993
nad1	725	242	UCA->UUA	Ser->Leu	TATGATCTTAATGAGTGGTT	C	ATGCACATCGCTCTCTCCAG	0.999
nad1	734	245	UCG->UUG	Ser->Leu	AATGAGTGGTTCATGCACAT	C	GCTCTCTCCAGGAGGTTGGC	0.999
nad1	740	247	UCU->UUU	Ser->Phe	TGGTTCATGCACATCGCTCT	C	TCCAGGAGGTTGGCCGCCTA	1
nad1	743	248	CCA->CUA	Pro->Leu	TTCATGCACATCGCTCTCTC	C	AGGAGGTTGGCCGCCTATCC	0.998
nad1	755	252	CCG->CUG	Pro->Leu	GCTCTCTCCAGGAGGTTGGC	C	GCCTATCCTAGATGTTCCCA	0.963
nad1	779	260	UCU->UUU	Ser->Phe	TATCCTAGATGTTCCCATTT	C	TAAGAAGATCCCGGGCTCGA	0.981
nad1	823	275	CUU->UUU	Leu->Phe	GGTTTAGTATCAAGGTGATT	C	TTTTTCTCTTCCTATATATA	0.956
nad1	834	278	UUC->UUU	Phe->Phe	AAGGTGATTCTTTTTCTCTT	C	CTATATATATGGGTCCGTGC	0.983
nad1	898	300	CGG->UGG	Arg->Trp	ATCAATTAATGGGACTTGGC	C	GGAAAGTGTTCTTGCCTCTA	0.999
nad1	928	310	CGG->UGG	Arg->Trp	TCTTGCCTCTATCATTAGCT	C	GGGTAGTCCCCGTTTCTGGT	0.999
nad1	937	313	CCC->UCC	Pro->Ser	TATCATTAGCTCGGGTAGTC	C	CCGTTTCTGGTGTTTTAGTC	0.988
nad2	26	9	UCC->UUC	Ser->Phe	CAATCTTTTTTTAGCGGTTT	C	CCCAGAGATCTTTATTATTA	0.997
nad2	223	75	CUU->UUU	Leu->Phe	CCCATTTATTCTGGAATAAT	C	TTTTTAGGAGGGACAATTTT	0.997
nad2	311	104	UCC->UUC	Ser->Phe	TTCGATGTGTTTCGATTTTT	C	CGAACAAGAGAGGTTTTATT	0.992
nad2	356	119	CCA->CUA	Pro->Leu	TGAATTCATTGTATTAATTC	C	ACTTCCTACTCGCAGTATGC	0.995
nad2	361	121	CCU->UCU	Pro->Ser	TCATTGTATTAATTCCACTT	C	CTACTCGCAGTATGCTCTTT	0.999
nad2	367	123	CGC->UGC	Arg->Cys	TATTAATTCCACTTCCTACT	C	GCAGTATGCTCTTTATGATC	0.989
nad2	401	134	UCA->UUA	Ser->Leu	TATGATCTCGGCTTATGATT	C	AATTGCCATGTATTTAGCTA	0.998
nad2	428	143	CCU->CUU	Pro->Leu	CATGTATTTAGCTATTGAGC	C	TCAAAGTTTATGTTTTTATG	0.999
nad2	497	166	UCG->UUG	Ser->Leu	ATTTTCCACGGAAGCCGGCT	C	GAAATATTTGATCTTAGGTG	0.999
nad2	677	226	UCC->UUC	Ser->Phe	TCTATTTATCGCTGTAGGAT	C	CCTATTCAAGATCACTGCAG	0.998
nad2	788	263	UCU->UUU	Ser->Phe	TGCGCCTAAAATTTCTATTT	C	TGCTAATATTTCACGTCTTT	0.999
nad2	800	267	UCA->UUA	Ser->Leu	TTCTATTTCTGCTAATATTT	C	ACGTCTTTCTATTTATGGTT	0.965
nad2	809	270	UCU->UUU	Ser->Phe	TGCTAATATTTCACGTCTTT	C	TATTTATGGTTCTTATGGAG	0.999
nad2	928	310	CAU->UAU	His->Tyr	AAGTAAAAAGACTTCTAGCT	C	ATAGTTCAATTGGACATGTA	0.995
nad2	958	320	CGU->UGU	Arg->Cys	TTGGACATGTAGGTTATATT	C	GTACTGGTTTATCATGTGGA	0.999
nad2	962	321	ACU->AUU	Thr->Ile	ACATGTAGGTTATATTCGTA	C	TGGTTTATCATGTGGAACCA	0.991
nad2	1028	343	UCA->UUA	Ser->Leu	TGGTATCTTTATTTATGCAT	C	AATGACGATGGATGCATTCG	0.999
nad2	1246	416	CCA->UCA	Pro->Ser	GTGGGGCTTACTTCCTAGCC	C	CAGTGGGAGTAGTGACTAGC	0.995
nad2	1276	426	CGU->UGU	Arg->Cys	TAGTGACTAGCGTTATAGGT	C	GTTTTTATTATATACGCTTA	1
nad2	1298	433	GCG->GUG	Ala->Val	TTTTTATTATATACGCTTAG	C	GAAAAGAATGTTTTTTGATA	1
nad2	1400	467	UCA->UUA	Ser->Leu	GACTTCCTCTTTCATTACTT	C	ATTCTTTCCATATCCCTCTC	0.964
nad2	1408	470	CCA->UUA	Pro->Leu	CTTTCATTACTTCATTCTTT	C	CATATCCCTCTCCTTTGTTC	0.976
nad2	1409	470	CCA->UUA	Pro->Leu	TTTCATTACTTCATTCTTTC	C	ATATCCCTCTCCTTTGTTCT	0.991
nad2	1416	472	CCC->CCU	Pro->Pro	ACTTCATTCTTTCCATATCC	C	TCTCCTTTGTTCTCAGTTAC	0.976
nad2	1457	486	UCA->UUA	Ser->Leu	TCATCAAATGGCACTCAGTT	C	ATATCTTTAAGTTCGATCAT	1
nad3	23	8	UCU->UUU	Ser->Phe	GTTAGAATTTTCACCTATTT	C	TATCTATTTAGTGATAAGTC	0.962
nad3	62	21	UCA->UUA	Ser->Leu	TCTGCTATTTTCTTTGATCT	C	ACTCGGTCTTCCTTTTTCAT	0.995
nad3	80	27	UCA->UUA	Ser->Leu	CTCACTCGGTCTTCCTTTTT	C	ATTTTCTTCCAATAGTTCAG	0.995
nad3	146	49	UCC->UUC	Ser->Phe	CGAATGTGGTTTCGATCCTT	C	CGGTGATGCCAGAAGTCGTT	1
nad3	230	77	UCC->UUC	Ser->Phe	TGATCTGGAAGTAACCTTTT	C	CTTTCCTTGGGCAGTACCTC	1
nad3	247	83	CCU->UCU	Pro->Ser	TTTCCTTTCCTTGGGCAGTA	C	CTCCCAACAAGATTGATCCA	0.988
nad3	251	84	CCC->CUC	Pro->Leu	CTTTCCTTGGGCAGTACCTC	C	CAACAAGATTGATCCATTTG	0.989
nad3	266	89	CCA->CUA	Pro->Leu	ACCTCCCAACAAGATTGATC	C	ATTTGGGTTTTGGTCCATGA	0.999
nad3	317	106	UCU->UUU	Ser->Phe	ATTGATTTTGACGATTGGAT	C	TCTCTATGAATGGAAAAGGG	1
nad3	349	117	CGG->UGG	Arg->Trp	GGAAAAGGGGTGCTTTGGAT	C	GGGAGTAAGAACTAGTGATA	0.992
nad4	77	26	CCU->CUU	Pro->Leu	CGTGCTAGGAAGCATTAGTC	C	TCTTTTCATTCCAAATTCAA	0.996
nad4	107	36	CCG->CUG	Pro->Leu	TCCAAATTCAAGAATACGAC	C	GATACGATTGATTGGTCTGT	0.999
nad4	158	53	CCU->CUU	Pro->Leu	TATTACTTTTTTGTATTCTC	C	TGTTCTTCGGATACAATTCG	0.997
nad4	166	56	CGG->UGG	Arg->Trp	TTTTGTATTCTCCTGTTCTT	C	GGATACAATTCGACCCTTCT	0.993
nad4	197	66	UCU->UUU	Ser->Phe	CGACCCTTCTACAGCCAAAT	C	TCAATTTGTGGAAAGCCTTC	0.994
nad4	362	121	ACA->AUA	Thr->Ile	TTATGGGAAAGAGTATATTA	C	AGCATCTCTAATTCGTGAAT	0.999
nad4	368	123	UCU->UUU	Ser->Phe	GAAAGAGTATATTACAGCAT	C	TCTAATTCGTGAATTTCTAA	0.996
nad4	376	126	CGU->UGU	Arg->Cys	ATATTACAGCATCTCTAATT	C	GTGAATTTCTAATGATTGCC	0.991
nad4	416	139	CCU->CUU	Pro->Leu	CGTGTTCTGCATGCTGGATC	C	TCTACTATTCTATGTTTTTC	0.999
nad4	436	146	CUC->UUC	Leu->Phe	CTCTACTATTCTATGTTTTT	C	TCGAAAGTGTGCTAATCCCT	0.999
nad4	608	203	UCA->UUA	Ser->Leu	AACAACCGATTTACAAATTT	C	ATTAACCACAGAATTTAGTG	0.999
nad4	659	220	UCU->UUU	Ser->Phe	AATCTTTCTATGGATTGCTT	C	TTTCGCCTCTTTCGCCGTCA	0.999
nad4	767	256	CCU->CUU	Pro->Leu	CGTCATCTTGGCAGGAATTC	C	TTTAAAATTGGGAACCTACG	0.999
nad4	836	279	UCC->UUC	Ser->Phe	TCCCGAAGCGACACTTTGTT	C	CACTCCTTTCATTTATACTT	0.995
nad4	857	286	UCA->UUA	Ser->Leu	CACTCCTTTCATTTATACTT	C	AAGCGCGATTGCTATAATAT	1
nad4	887	296	UCG->UUG	Ser->Leu	TGCTATAATATATACTTCCT	C	GACCACTTTAAGACAGATCG	1
nad4	977	326	CCG->CUG	Pro->Leu	GACTATTGGTATGTTTAGTC	C	GAACATACAGGGAATTGGAG	1
nad4	1006	336	CUA->UUA	Leu->Leu	AGGGAATTGGAGGTAGCATT	C	TACCGATGTCAAGCCATGGA	0.909
nad4	1010	337	CCG->CUG	Pro->Leu	AATTGGAGGTAGCATTCTAC	C	GATGTCAAGCCATGGACTGG	0.994
nad4	1016	339	UCA->UUA	Ser->Leu	AGGTAGCATTCTACCGATGT	C	AAGCCATGGACTGGTTTCTT	0.993
nad4	1129	377	CUC->UUC	Leu->Phe	TAGTGAGCACCATGCCGAAT	C	TCCCTACCATTTTCTTCTCT	0.999
nad4	1132	378	CCU->UCU	Pro->Ser	TGAGCACCATGCCGAATCTC	C	CTACCATTTTCTTCTCTTCC	1
nad4	1148	383	UCU->UUU	Ser->Phe	TCTCCCTACCATTTTCTTCT	C	TTCCACTTTGGCCAATATGA	0.996
nad4	1151	384	UCC->UUC	Ser->Phe	CCCTACCATTTTCTTCTCTT	C	CACTTTGGCCAATATGAGTT	0.992
nad4	1172	391	UCA->UUA	Ser->Leu	CACTTTGGCCAATATGAGTT	C	ACCTGGTACTAGCAGCTTTA	1
nad4	1307	436	GCG->GUG	Ala->Val	CCTTTGGCTATATAATCGTG	C	GGTTTCTGGGAATTTAAAAC	0.992
nad4	1373	458	UCC->UUC	Ser->Phe	TCTAAATGGCAGAGAAGTTT	C	CATATTTATACCTTTTCTTG	0.999
nad4	1417	473	CAC->UAC	His->Tyr	GAGTTGTTTGGATGGGTGTT	C	ACCCCAAAGTGTTCCCGGAC	0.999
nad4	1433	478	CCG->CUG	Pro->Leu	TGTTCACCCCAAAGTGTTCC	C	GGACCGCATGCATACATCCG	0.999
nad4	1438	480	CGC->UGC	Arg->Cys	ACCCCAAAGTGTTCCCGGAC	C	GCATGCATACATCCGTAAGT	0.991
nad4L	41	14	UCU->UUU	Ser->Phe	CACATTTTCTATGATCATCT	C	TATTTCAGGTATTCGGGGAA	0.999
nad4L	47	16	UCA->UUA	Ser->Leu	TTCTATGATCATCTCTATTT	C	AGGTATTCGGGGAATCCTCC	0.998
nad4L	55	19	CGG->UGG	Arg->Trp	TCATCTCTATTTCAGGTATT	C	GGGGAATCCTCCTTAATAGA	0.992
nad4L	86	29	CCU->CUU	Pro->Leu	CCTTAATAGACGAAATATTC	C	TATTATGTCAATGCCAATTG	0.982
nad4L	95	32	UCA->UUA	Ser->Leu	ACGAAATATTCCTATTATGT	C	AATGCCAATTGAATCAATGT	1
nad4L	100	34	CCA->UCA	Pro->Ser	ATATTCCTATTATGTCAATG	C	CAATTGAATCAATGTTATTA	1
nad4L	110	37	UCA->UUA	Ser->Leu	TATGTCAATGCCAATTGAAT	C	AATGTTATTAGCTGTGAATT	0.999
nad4L	131	44	UCG->UUG	Ser->Leu	AATGTTATTAGCTGTGAATT	C	GAACTTTTTGGTATTTTCGG	1
nad4L	179	60	UCA->UUA	Ser->Leu	GGATGATATGATGGGTCAAT	C	ATTTGCTTCATTGGTTTCAA	1
nad4L	188	63	UCA->UUA	Ser->Leu	GATGGGTCAATCATTTGCTT	C	ATTGGTTTCAACGGTGGCAG	1
nad4L	197	66	UCA->UUA	Ser->Leu	ATCATTTGCTTCATTGGTTT	C	AACGGTGGCAGCAGCGGAAT	0.957
nad4L	281	94	UCU->UUU	Ser->Phe	AGGGACTATTGCTGTAGAAT	C	TATTAATAGTATTCAAGGTT	1
nad5	242	81	CCG->CUG	Pro->Leu	GGGCTTCTTGTTCGATAGCC	C	GACCGTAGTGATGTTAATTG	1
nad5	358	120	CCU->UUU	Pro->Phe	TTATGTGTTATTTATCCATT	C	CTACTTTTTTTATGCCAATG	0.994
nad5	359	120	CCU->UUU	Pro->Phe	TATGTGTTATTTATCCATTC	C	TACTTTTTTTATGCCAATGT	0.999
nad5	374	125	CCA->CUA	Pro->Leu	CATTCCTACTTTTTTTATGC	C	AATGTTGGTGACTGGAGATA	0.996
nad5	398	133	UCU->UUU	Ser->Phe	GTTGGTGACTGGAGATAACT	C	TCTTCAATTATTCCTGGGAT	1
nad5	539	180	CCU->CUU	Pro->Leu	AGGTGATTTTGGATTAGCTC	C	TGGGATTTCGGGTTGTTTTA	0.999
nad5	548	183	UCG->UUG	Ser->Leu	TGGATTAGCTCCTGGGATTT	C	GGGTTGTTTTACTCTCTTTC	0.999
nad5	608	203	GCC->GUC	Ala->Val	CATTTTTGCTTGTGCTAGTG	C	CCCCAGAAATTCTTGGATTT	0.988
nad5	629	210	UCU->UUU	Ser->Phe	CCCCAGAAATTCTTGGATTT	C	TTGCAATATGAGATTGAATG	0.999
nad5	713	238	UCG->UUG	Ser->Leu	GAAATCTGCACAGATAGGAT	C	GCATACTTGGTCACCCGATG	0.999
nad5	725	242	UCA->UUA	Ser->Leu	GATAGGATCGCATACTTGGT	C	ACCCGATGCTATGGAGGGTC	1
nad5	835	279	CCA->UCA	Pro->Ser	GCTCCCCTTTATTTGAATAC	C	CACCTACGGCTTTGATTGTT	1
nad5	1310	437	UCA->UUA	Ser->Leu	TTCTTATTACTCTTTTCGTT	C	ACTTTTTCTAACATTTCTAG	0.999
nad5	1490	497	CCC->CUC	Pro->Leu	CAATTTTTGGGCCAATTCCC	C	CTTCATACTACCAAAAAATG	0.998
nad5	1550	517	ACC->AUC	Thr->Ile	GTTTGCTGCTCCAACCATTA	C	CAAATTAATACCTATTCTGT	0.997
nad5	1580	527	UCA->UUA	Ser->Leu	ACCTATTCTGTTTAGTACTT	C	AGGTGCTTCTGTTGCGTATA	0.997
nad5	1589	530	UCU->UUU	Ser->Phe	GTTTAGTACTTCAGGTGCTT	C	TGTTGCGTATAATGTAAATC	0.985
nad5	1610	537	CCC->CUC	Pro->Leu	TGTTGCGTATAATGTAAATC	C	CGTAGCGGATCAATTCCAAC	0.999
nad5	1895	632	UCA->UUA	Ser->Leu	CTTTGCAATGTTACTTGGTT	C	AACTCTATTTGTGACCTTTT	0.998
nad5	1918	640	CGU->UGU	Arg->Cys	CTCTATTTGTGACCTTTTTT	C	GTATGTGGGACTCTCTTTGG	0.989
nad5	1952	651	CCG->CUG	Pro->Leu	TCTTTGGGTAGATAATCGAC	C	GTCTTTCATTTGGATAGTGA	0.99
nad5	1975	659	CGU->UGU	Arg->Cys	CTTTCATTTGGATAGTGAGT	C	GTTTTTATAATAATAAGTAA	0.983
nad6	26	9	CCU->CUU	Pro->Leu	ACTTTCTGTTTTGTCGAGCC	C	TGCTTTGGTCTCTGGTTTGA	0.999
nad6	88	30	CUC->UUC	Leu->Phe	CGGTACATTCTGTTTTGTTT	C	TCATCCCAGTCTTTCGCAAC	0.986
nad6	95	32	CCA->CUA	Pro->Leu	TTCTGTTTTGTTTCTCATCC	C	AGTCTTTCGCAACACTTCTG	0.992
nad6	103	35	CGC->UGC	Arg->Cys	TGTTTCTCATCCCAGTCTTT	C	GCAACACTTCTGGTTTACTT	0.996
nad6	161	54	CCA->CUA	Pro->Leu	CTTCTTCGCTATGATCTTCC	C	AGTAGTTCATATAGGAGCTA	1
nad6	169	57	CAU->UAU	His->Tyr	CTATGATCTTCCCAGTAGTT	C	ATATAGGAGCTATAGCCGTT	1
nad6	191	64	UCA->UUA	Ser->Leu	TATAGGAGCTATAGCCGTTT	C	ATTCCTTTTCGTTGTTATGA	0.991
nad6	437	146	UCC->UUC	Ser->Phe	TTTACTTTATACCTACTATT	C	CGTCTGGTTTTTGGTTCCTA	0.999
nad6	454	152	CCU->UCU	Pro->Ser	ATTCCGTCTGGTTTTTGGTT	C	CTAGTCTTATTTTATTAGTA	0.992
nad7	22	8	CAU->UAU	His->Tyr	TGATGGCCCAAGAACACGCT	C	ATTCTTCAGCCGTAGAGAGA	0.999
nad7	29	10	UCA->UUA	Ser->Leu	CCAAGAACACGCTCATTCTT	C	AGCCGTAGAGAGACTTTTGA	0.993
nad7	94	32	CGU->UGU	Arg->Cys	AATATATACGAGTGTTATTC	C	GTGAAATAACTCGAATTTCA	0.997
nad7	113	38	UCA->UUA	Ser->Leu	CCGTGAAATAACTCGAATTT	C	AAATCATTCACTTGCTTTAA	0.999
nad7	122	41	UCA->UUA	Ser->Leu	AACTCGAATTTCAAATCATT	C	ACTTGCTTTAACTACTCATG	0.999
nad7	311	104	UCC->UUC	Ser->Phe	ATGTCGAGATATTGATTCCT	C	CACACAACAATTTGCTTCGC	0.997
nad7	356	119	UCA->UUA	Ser->Leu	CGACGAATTAGAAGAGATGT	C	AACCGGCAACCGTATCTGGA	1
nad7	502	168	CAU->UAU	His->Tyr	GAGCAGCACCTTACGATGTT	C	ATGACCAATCGGATCCTGAC	1
nad7	512	171	UCG->UUG	Ser->Leu	TTACGATGTTCATGACCAAT	C	GGATCCTGACGTACCAGTAG	1
nad7	517	173	CCU->UUU	Pro->Phe	ATGTTCATGACCAATCGGAT	C	CTGACGTACCAGTAGGTACC	0.999
nad7	518	173	CCU->UUU	Pro->Phe	TGTTCATGACCAATCGGATC	C	TGACGTACCAGTAGGTACCA	0.999
nad7	704	235	UCA->UUA	Ser->Leu	GAAACTATCCATGGAATCCT	C	AATTCACCATTTCGAACTTT	0.999
nad7	751	251	CCU->UCU	Pro->Ser	AAGGTTTTTCCGTACCAGCT	C	CTTCTACCTATACCGCAGTT	0.999
nad7	828	276	CCC->CCU	Pro->Pro	AGTAATGGAAGCAATCGTCC	C	TACCGTCGTAAAATAAGAGC	0.966
nad7	835	279	CGU->UGU	Arg->Cys	GAAGCAATCGTCCCTACCGT	C	GTAAAATAAGAGCACCTGGC	0.998
nad7	902	301	CCA->CUA	Pro->Leu	TATGTCCAAACATCACATGC	C	AGCAGATGTGGTCACCATCA	1
nad7	915	305	GUC->GUU	Val->Val	CACATGCCAGCAGATGTGGT	C	ACCATCATAGGTACTCAAGA	0.941
nad7	944	315	UCU->UUU	Ser->Phe	AGGTACTCAAGATATTGTGT	C	TGGAGAGGTGGATAGATAGG	1
nad9	11	4	CCA->CUA	Pro->Leu	AGCTTTCTTTATGGATAACC	C	ATATTTTTTTAAATATAGTT	0.928
nad9	92	31	UCU->UUU	Ser->Phe	ATCGGAACATGGGAATAGAT	C	TGATACCAATACGGACTACC	0.996
nad9	298	100	CCG->UCG	Pro->Ser	ACGAAGTAACACGAATATCT	C	CGGTAGTCAGTCTATTTCCA	0.996
nad9	368	123	UCC->UUC	Ser->Phe	GGATATGTTTGGTGTTTCTT	C	CATCAATCATCCGGATCTAC	1
nad9	398	133	UCA->UUA	Ser->Leu	TCCGGATCTACGCCGTATAT	C	AACAGATTATGGTTTCGAGG	0.998
nad9	439	147	CUU->UUU	Leu->Phe	GTCATCCATTACGAAAAGAC	C	TTCCTCTGAGTGGATATGTG	0.998
rpl16	102	34	GGC->GGU	Gly->Gly	CTTGGTTTTGGAAGATATGG	C	ACTAAAAGTTGTAGAGCTGG	0.935
rpl16	104	35	ACU->AUU	Thr->Ile	TGGTTTTGGAAGATATGGCA	C	TAAAAGTTGTAGAGCTGGTC	1
rpl16	232	78	CUC->UUC	Leu->Phe	GTAAAATATGGGTAAGAGTT	C	TCGCGGATCTCCCTCTTACT	0.972
rpl16	401	134	CCA->CUA	Pro->Leu	TACATTAGCGGCGCATAAAC	C	ATCTTCGTCAACCAAGTTTG	0.975
rpl16	407	136	UCG->UUG	Ser->Leu	AGCGGCGCATAAACCATCTT	C	GTCAACCAAGTTTGTTCAGT	0.976
rpl5	35	12	UCA->UUA	Ser->Leu	TTTTCATTACGAAGATGTAT	C	ACGTCAGGATCCGTTGCTCA	0.99
rpl5	47	16	CCG->CUG	Pro->Leu	AGATGTATCACGTCAGGATC	C	GTTGCTCAAACCGAATCACG	0.998
rpl5	59	20	CCG->CUG	Pro->Leu	TCAGGATCCGTTGCTCAAAC	C	GAATCACGCCAACGTTATGG	0.998
rpl5	64	22	CAC->UAC	His->Tyr	ATCCGTTGCTCAAACCGAAT	C	ACGCCAACGTTATGGAAGTT	0.94
rpl5	92	31	UCG->UUG	Ser->Leu	CGTTATGGAAGTTCCTGGAT	C	GTGTAAAATAAGATTAGTAC	0.998
rpl5	160	54	CCG->UCG	Pro->Ser	GAAAATTGGCTATGGAGATT	C	CGTGCGGTCATAAATTAATA	0.922
rpl5	518	173	CCA->CUA	Pro->Leu	TACACAAGATGAGACTTTAC	C	ACCGTGGAGCGGCTTTTTGC	0.995
rpl5	521	174	CCG->CUG	Pro->Leu	ACAAGATGAGACTTTACCAC	C	GTGGAGCGGCTTTTTGCAAA	0.999
rps12	196	66	CAC->UAC	His->Tyr	ATCGACATGATATATTTGCT	C	ACATTCCGGGCGAAGGTCAT	0.998
rps12	269	90	UCG->UUG	Ser->Leu	AGGAGGTAGAGTGAAAGATT	C	GCCAGGTGTGAAATCTCATT	0.99
rps12	284	95	UCU->UUU	Ser->Phe	AGATTCGCCAGGTGTGAAAT	C	TCATTGTATTCGAGGAGTAA	0.997
rps13	56	19	UCA->UUA	Ser->Leu	TAAACAAGTAAGAATTGCCT	C	AACCAAAATTGATGGAATTG	0.982
rps13	100	34	CGU->UGU	Arg->Cys	CTAAAAAAGCTATTCAGGTT	C	GTTATCGATTAGGTATCCGT	0.98
rps13	287	96	UCG->UUG	Ser->Leu	AATTCGTCATCAAGACAGAT	C	GCCCGTACGCGGTCAACGAA	0.993
rps3	69	23	UUC->UUU	Phe->Phe	AGTTCAGATTCAAGTTGGTT	C	AGTGATTATTATTATGGTAA	0.977
rps3	92	31	UCA->UUA	Ser->Leu	TGATTATTATTATGGTAAAT	C	AGTGTATCAAGATGTCAATC	0.998
rps3	731	244	UCG->UUG	Ser->Leu	CCGCCCTTCCTTGAATTATT	C	GGTCATGCAATACTTATTGA	0.998
rps3	908	303	UCG->UUG	Ser->Leu	CGCTTTTTTTGTAGAAAGCT	C	GACCAGCGAGAAAAAGTGTT	0.972
rps3	1049	350	CCA->CUA	Pro->Leu	CGGTGCTACCTTTTTTTTTC	C	AAGGGATGGGGTTGGGGTGT	0.992
rps3	1382	461	CCG->CUG	Pro->Leu	TGTTTATCAAAGTGCTTCTC	C	GATTGCTCAAGACATCTCTT	1
rps3	1409	470	CCG->CUG	Pro->Leu	TCAAGACATCTCTTTTCAAC	C	GAGGAACAAAACAAGATCAT	1
rps3	1573	525	CGU->UGU	Arg->Cys	GAAAGTATGGAAAAACATCT	C	GTAATGTATTTAACCAGAAA	0.997
rps3	1606	536	CCU->UCU	Pro->Ser	ACCAGAAAATAGATTATGCT	C	CTGCGGAAGTATCTACTCGT	0.998
rps3	1637	546	UCA->UUA	Ser->Leu	ATCTACTCGTTACGGAATAT	C	AGGTGTTAAGGTGTGGATTT	0.997
sdh4	29	10	UCG->UUG	Ser->Leu	GGCATTTTGTAGACGTGGTT	C	GGTTATTCCCATTTGTCTCT	1
sdh4	39	13	CCC->CCU	Pro->Pro	AGACGTGGTTCGGTTATTCC	C	ATTTGTCTCTATCTATTGGT	1
